# Supplementary material for: Crystal structure of 4-{[(1H-1,2,4-triazol-1-yl)meth­yl]sulfan­yl}phenol
Source: Acta Crystallogr Sect E Struct Rep Online. 2014 Sep 13;70(Pt 10):o1106. doi: 10.1107/S1600536814019965 (PMC4257201; doi:10.1107/S1600536814019965)
Supplement: Supplementary file 2 [file e-70-o1106-Isup2.hkl]

# 
# h,k,l, Fc-squared, Fo-squared, sigma(Fo-squared) and status flag 
# 
data_I
_shelx_title ' 110617B in P2(1)/n' 
_shelx_refln_list_code          4 
_shelx_F_calc_maximum      123.29 
_exptl_crystal_F_000       432.00 
_reflns_d_resolution_high  0.8401 
 
loop_ 
 _symmetry_equiv_pos_as_xyz 
 'x, y, z' 
 '-x+1/2, y+1/2, -z+1/2' 
 '-x, -y, -z' 
 'x-1/2, -y-1/2, z-1/2' 
 
_cell_length_a     5.3975 
_cell_length_b    10.0099 
_cell_length_c    18.3108 
_cell_angle_alpha  90.000 
_cell_angle_beta   91.010 
_cell_angle_gamma  90.000 
 
_shelx_F_squared_multiplier     1.000 
 
loop_ 
 _refln_index_h 
 _refln_index_k 
 _refln_index_l 
 _refln_F_squared_calc 
 _refln_F_squared_meas 
 _refln_F_squared_sigma 
 _refln_observed_status 
   4   0   0      142.95      146.60      6.60 o 
   6   0   0      124.74      135.52      8.18 o 
   1   1   0       16.46       11.16      0.69 o 
   2   1   0        1.66        1.18      0.88 o 
   3   1   0      111.72      144.79      4.16 o 
   4   1   0       17.46       17.17      2.02 o 
   5   1   0        1.64        0.67      1.21 o 
   6   1   0        2.00        2.57      1.81 o 
   0   2   0     1328.25     1344.69     13.06 o 
   1   2   0       80.02       80.47      1.85 o 
   2   2   0      221.46      233.60      4.37 o 
   3   2   0        0.52        2.10      0.80 o 
   4   2   0       21.68       25.01      2.40 o 
   5   2   0        0.32        0.64      1.05 o 
   6   2   0       64.59       68.88      4.54 o 
   1   3   0      346.49      373.58      4.85 o 
   2   3   0     2623.42     2642.68     21.10 o 
   3   3   0      355.10      365.55      5.84 o 
   4   3   0       78.59       78.60      3.05 o 
   5   3   0        1.20        1.86      1.20 o 
   6   3   0        9.32        7.60      4.14 o 
   0   4   0      192.07      176.98      4.21 o 
   1   4   0     1112.99     1080.49     11.00 o 
   2   4   0        2.32        4.15      1.01 o 
   3   4   0       19.42       17.79      1.61 o 
   4   4   0      161.34      144.62      4.24 o 
   5   4   0      170.95      170.71      6.40 o 
   6   4   0        1.61       -2.95      2.53 o 
   1   5   0        0.90        3.25      0.97 o 
   2   5   0       49.23       36.23      2.08 o 
   3   5   0       22.91       30.32      2.13 o 
   4   5   0      368.97      364.17      7.10 o 
   5   5   0        2.72        0.02      1.67 o 
   0   6   0      578.04      612.37      6.87 o 
   1   6   0       43.06       40.01      2.28 o 
   2   6   0        0.03        0.91      1.09 o 
   3   6   0        5.45        5.07      1.46 o 
   4   6   0      229.01      223.94      5.74 o 
   5   6   0       43.94       55.09      4.36 o 
   1   7   0       98.88       90.86      2.62 o 
   2   7   0      113.03      105.44      3.84 o 
   3   7   0      293.70      279.49      6.96 o 
   4   7   0       53.94       61.17      3.49 o 
   5   7   0        7.28        7.23      1.90 o 
   0   8   0      139.04      147.21      7.73 o 
   1   8   0       28.00       35.22      4.46 o 
   2   8   0      426.80      416.14      6.44 o 
   3   8   0       32.11       25.43      2.03 o 
   4   8   0       38.23       33.11      2.47 o 
   1   9   0       25.68       31.15      2.69 o 
   2   9   0      104.33       99.97      4.26 o 
   3   9   0       38.32       35.87      5.51 o 
   4   9   0       16.62       16.24      2.10 o 
   0  10   0        6.17       10.90      3.79 o 
   1  10   0       48.93       44.30      3.28 o 
   2  10   0        2.34        4.20      1.75 o 
   3  10   0        8.60       10.06      2.19 o 
   1  11   0        0.25        2.33      2.89 o 
   2  11   0       27.61       30.27      3.08 o 
  -5   0   1      124.29      104.99      6.33 o 
  -3   0   1     1113.08     1115.12     18.63 o 
  -1   0   1       56.28       64.70      2.16 o 
   1   0   1     3755.59     3520.32     42.67 o 
   3   0   1      980.60      896.83     11.90 o 
   5   0   1       26.94       33.70      4.20 o 
  -6   1   1       20.76       21.73      1.94 o 
  -5   1   1      177.11      180.59      5.79 o 
  -4   1   1      163.45      153.63      4.82 o 
  -3   1   1      185.72      200.66      4.79 o 
  -2   1   1      129.66      106.78      2.82 o 
  -1   1   1    15199.67    13372.47    213.97 o 
   0   1   1      113.64      119.91      1.85 o 
   1   1   1     1485.04     1496.52     21.02 o 
   2   1   1     1526.15     1595.58     21.26 o 
   3   1   1       27.40       38.91      2.36 o 
   4   1   1      142.28      148.46      5.02 o 
   5   1   1      185.99      174.58      7.11 o 
   6   1   1       24.13       25.84      6.15 o 
  -6   2   1       13.65       15.58      2.13 o 
  -5   2   1        2.78        1.29      1.33 o 
  -4   2   1        9.75       15.99      2.06 o 
  -3   2   1     1863.79     1968.25     29.34 o 
  -2   2   1      301.92      305.42      4.42 o 
  -1   2   1       11.54        6.83      0.91 o 
   0   2   1     5543.48     5237.70     31.35 o 
   1   2   1       20.43       14.67      0.94 o 
   2   2   1     1467.25     1558.74     13.39 o 
   3   2   1      632.42      615.50      7.71 o 
   4   2   1       50.66       49.93      2.48 o 
   5   2   1        9.49       12.78      2.32 o 
   6   2   1        9.17       11.20      2.47 o 
  -6   3   1       52.50       47.09      6.24 o 
  -5   3   1       54.22       59.69      3.49 o 
  -4   3   1      132.98      136.47      3.22 o 
  -3   3   1      167.09      158.26      3.74 o 
  -2   3   1       61.79       60.73      1.58 o 
  -1   3   1      785.36      797.05      7.93 o 
   0   3   1     1001.12      975.42      7.79 o 
   1   3   1     1258.55     1271.33     11.23 o 
   2   3   1      313.12      324.11      4.90 o 
   3   3   1       26.19       27.63      2.08 o 
   4   3   1      114.69      110.70      4.60 o 
   5   3   1      176.55      172.85      6.40 o 
   6   3   1        0.02        0.28      1.92 o 
  -6   4   1       52.59       48.77     10.63 o 
  -5   4   1       79.88       81.75      3.66 o 
  -4   4   1       40.25       38.35      2.42 o 
  -3   4   1        6.27        9.97      0.98 o 
  -2   4   1      271.45      252.21      3.32 o 
  -1   4   1        1.23        0.30      0.67 o 
   0   4   1        5.09        7.05      0.60 o 
   1   4   1      338.53      358.88      5.23 o 
   2   4   1      557.14      527.50      6.99 o 
   3   4   1       37.48       36.02      3.87 o 
   4   4   1      314.84      320.36      6.31 o 
   5   4   1        0.90        0.69      1.59 o 
   6   4   1      108.73       91.50      5.59 o 
  -5   5   1        0.38        2.22      1.17 o 
  -4   5   1        0.34        0.27      1.22 o 
  -3   5   1       51.19       53.84      4.80 o 
  -2   5   1      245.66      252.39      4.97 o 
  -1   5   1       43.64       40.39      1.59 o 
   0   5   1      819.16      859.30      9.66 o 
   1   5   1       96.95       87.88      2.82 o 
   2   5   1        0.04        1.49      2.17 o 
   3   5   1       15.33       17.07      1.73 o 
   4   5   1        1.99        0.96      1.12 o 
   5   5   1        0.76       -0.94      1.69 o 
  -5   6   1        9.29       11.52      1.77 o 
  -4   6   1       54.63       53.91      3.11 o 
  -3   6   1       47.75       37.28      2.51 o 
  -2   6   1     1650.35     1592.97     13.55 o 
  -1   6   1     1375.96     1378.76     11.61 o 
   0   6   1      860.55      877.62      6.70 o 
   1   6   1        0.18        1.05      1.05 o 
   2   6   1      317.80      345.94      6.36 o 
   3   6   1      154.82      160.06      4.63 o 
   4   6   1       42.45       46.43      2.95 o 
   5   6   1       11.60       11.12      2.55 o 
  -5   7   1        0.40       -0.99      2.85 o 
  -4   7   1       48.91       46.13      2.63 o 
  -3   7   1       12.34       14.29      2.68 o 
  -2   7   1        0.04        0.01      0.80 o 
  -1   7   1      503.88      507.23      6.39 o 
   0   7   1      408.76      401.94      7.03 o 
   1   7   1      150.32      136.95      4.14 o 
   2   7   1        2.78        5.76      1.49 o 
   3   7   1       40.33       39.06      3.08 o 
   4   7   1       18.13       17.88      2.31 o 
   5   7   1        0.03       -1.13      1.88 o 
  -4   8   1        0.56        0.97      1.14 o 
  -3   8   1       23.21       21.09      1.94 o 
  -2   8   1       23.68       23.57      1.98 o 
  -1   8   1      104.12      103.74      5.57 o 
   0   8   1        0.64        2.12      1.37 o 
   1   8   1       43.86       41.51      2.77 o 
   2   8   1       21.30       21.89      2.30 o 
   3   8   1        5.13        5.07      1.78 o 
   4   8   1       14.39       15.66      2.40 o 
  -4   9   1      106.45      114.69      4.19 o 
  -3   9   1        5.40        0.93      2.36 o 
  -2   9   1       37.40       32.91      2.83 o 
  -1   9   1       19.01       22.83      2.47 o 
   0   9   1      365.38      355.11      9.02 o 
   1   9   1      111.87      118.56      4.48 o 
   2   9   1      336.77      334.80      7.62 o 
   3   9   1       68.23       62.27      3.77 o 
   4   9   1        0.69        2.16      2.16 o 
  -3  10   1       43.06       46.04      3.57 o 
  -2  10   1       41.28       42.82      3.30 o 
  -1  10   1        3.73        4.82      1.69 o 
   0  10   1       17.45       15.66      2.80 o 
   1  10   1       96.14       99.27      5.35 o 
   2  10   1        0.36        1.16      1.48 o 
   3  10   1       34.60       36.83      3.29 o 
  -2  11   1        9.97       17.25      2.61 o 
  -1  11   1        9.55        7.67      2.06 o 
   0  11   1        7.92       13.02      2.70 o 
   1  11   1        8.22        7.40      2.42 o 
   2  11   1       53.94       52.25      3.82 o 
  -6   0   2       72.75       66.38      6.03 o 
  -4   0   2       69.66       68.77      4.44 o 
  -2   0   2      335.35      316.71      6.69 o 
   0   0   2      201.18      196.20      3.21 o 
   2   0   2      831.63      822.57     14.73 o 
   4   0   2       25.19       19.92      2.94 o 
   6   0   2       79.96       80.50      6.99 o 
  -6   1   2       17.81       14.77      2.53 o 
  -5   1   2       43.91       47.63      2.28 o 
  -4   1   2      129.18      123.45      3.69 o 
  -3   1   2       60.29       65.58      2.67 o 
  -2   1   2       11.03        9.24      0.80 o 
  -1   1   2     7400.70     7137.52     57.10 o 
   0   1   2     1605.38     1567.11     13.89 o 
   1   1   2       96.54       92.83      1.82 o 
   2   1   2       17.93       19.83      3.85 o 
   3   1   2        8.44        6.36      2.81 o 
   4   1   2       16.19       14.91      3.36 o 
   5   1   2      190.69      191.70      6.28 o 
   6   1   2       71.19       62.17     14.33 o 
  -6   2   2       35.08       32.22      2.69 o 
  -5   2   2        4.28        2.23      1.00 o 
  -4   2   2       92.86       89.82      2.95 o 
  -3   2   2       71.37       69.28      2.23 o 
  -2   2   2      311.88      301.86      3.59 o 
  -1   2   2      302.13      316.11      3.34 o 
   0   2   2      418.59      416.53      4.46 o 
   1   2   2     1495.66     1431.55     12.81 o 
   2   2   2     1283.86     1283.21     11.54 o 
   3   2   2       11.96       19.03      1.40 o 
   4   2   2      403.62      412.49      9.29 o 
   5   2   2        1.37        2.27      1.68 o 
   6   2   2       31.93       28.28      9.78 o 
  -6   3   2       50.87       54.49      4.19 o 
  -5   3   2      112.09      113.35      3.87 o 
  -4   3   2        8.68       10.69      1.20 o 
  -3   3   2        3.34        6.57      0.86 o 
  -2   3   2      478.08      488.85      4.98 o 
  -1   3   2      297.85      277.18      3.81 o 
   0   3   2     4363.25     4310.19     26.23 o 
   1   3   2     1303.29     1324.51     11.59 o 
   2   3   2       20.13       15.54      1.23 o 
   3   3   2       70.09       65.74      2.44 o 
   4   3   2      197.99      194.15      5.22 o 
   5   3   2      464.75      483.00     10.91 o 
   6   3   2       14.95       14.71      3.04 o 
  -6   4   2        1.79        1.52      1.92 o 
  -5   4   2       44.96       43.77      3.65 o 
  -4   4   2        7.54        8.98      1.32 o 
  -3   4   2       42.21       47.70      1.76 o 
  -2   4   2       27.50       36.29      1.98 o 
  -1   4   2      210.46      224.18      3.29 o 
   0   4   2      766.36      822.79      6.94 o 
   1   4   2      621.97      610.83      9.91 o 
   2   4   2       68.15       76.00      2.53 o 
   3   4   2       31.45       25.02      1.82 o 
   4   4   2      123.90      115.87      4.35 o 
   5   4   2       25.74       23.27      3.05 o 
   6   4   2        5.66        5.38      2.53 o 
  -5   5   2        4.70        3.50      1.57 o 
  -4   5   2        0.02        0.04      0.88 o 
  -3   5   2      260.38      267.63      4.73 o 
  -2   5   2      616.35      593.97      9.45 o 
  -1   5   2      167.19      171.57      3.53 o 
   0   5   2     1133.69     1113.72      9.16 o 
   1   5   2      456.59      509.06      7.01 o 
   2   5   2        0.92        1.24      1.00 o 
   3   5   2      115.78      114.25      3.67 o 
   4   5   2       48.51       52.07      2.90 o 
   5   5   2        2.54        1.76      1.92 o 
  -5   6   2       80.56       84.93      4.09 o 
  -4   6   2        4.85        6.50      1.37 o 
  -3   6   2      244.60      243.79      5.65 o 
  -2   6   2      221.23      212.62      4.76 o 
  -1   6   2       97.29      109.46      3.94 o 
   0   6   2       21.25       27.69      1.39 o 
   1   6   2      226.95      214.99      4.74 o 
   2   6   2       95.51      101.56      3.59 o 
   3   6   2      458.26      454.75     18.23 o 
   4   6   2        0.09        1.46      1.78 o 
   5   6   2        7.60        5.16      2.33 o 
  -5   7   2        0.56        1.00      1.48 o 
  -4   7   2        1.00        2.11      1.39 o 
  -3   7   2      537.29      524.67      7.52 o 
  -2   7   2      248.77      238.35      4.55 o 
  -1   7   2      499.99      497.93      6.34 o 
   0   7   2       47.80       41.54      2.51 o 
   1   7   2      122.99      121.79      3.94 o 
   2   7   2      134.30      136.75      4.77 o 
   3   7   2      271.47      273.72      6.32 o 
   4   7   2        2.39        1.40      2.60 o 
   5   7   2       14.13       15.37      3.14 o 
  -4   8   2       67.23       64.99      4.58 o 
  -3   8   2       47.52       47.92      2.61 o 
  -2   8   2       56.12       64.59      2.66 o 
  -1   8   2      209.22      191.54      5.17 o 
   0   8   2        0.27        0.89      1.23 o 
   1   8   2      570.60      562.05      9.15 o 
   2   8   2        0.82        0.41      1.34 o 
   3   8   2        4.59        5.72      1.77 o 
   4   8   2       13.68       14.78      2.99 o 
  -4   9   2       62.52       55.41      4.88 o 
  -3   9   2        9.33       12.96      2.19 o 
  -2   9   2       10.93       13.76      2.28 o 
  -1   9   2      232.29      242.46      6.52 o 
   0   9   2       29.73       28.82      2.57 o 
   1   9   2      275.42      269.45     11.06 o 
   2   9   2        0.68        2.92      1.61 o 
   3   9   2       53.94       57.76      3.66 o 
   4   9   2       69.37       67.71      9.93 o 
  -3  10   2       36.98       37.06      3.28 o 
  -2  10   2       23.98       27.18      2.84 o 
  -1  10   2       21.65       18.05      2.40 o 
   0  10   2        5.71       11.62      5.20 o 
   1  10   2       52.31       51.02      4.61 o 
   2  10   2      105.53      108.49      4.67 o 
   3  10   2        6.61        5.34      2.70 o 
  -2  11   2        5.45        7.21      2.10 o 
  -1  11   2       10.86       13.55      2.29 o 
   0  11   2        7.42        4.77      2.09 o 
   1  11   2        6.11        3.17      3.15 o 
   2  11   2        2.58        3.06      5.45 o 
  -5   0   3      251.22      251.58      6.78 o 
  -3   0   3      430.98      435.68      7.08 o 
  -1   0   3     5931.02     5952.24     49.90 o 
   1   0   3     7018.45     6575.07     71.08 o 
   3   0   3        0.36       -0.45      1.17 o 
   5   0   3      691.83      709.54     18.65 o 
  -6   1   3       20.31       22.83      2.85 o 
  -5   1   3       21.32       18.80      1.61 o 
  -4   1   3       21.62       24.05      1.48 o 
  -3   1   3      753.42      758.50      7.21 o 
  -2   1   3        1.86        0.83      0.41 o 
  -1   1   3      572.73      613.16      4.98 o 
   0   1   3      668.67      698.39      4.55 o 
   1   1   3        1.97        1.51      0.46 o 
   2   1   3      110.87       85.38      2.91 o 
   3   1   3        0.01        0.35      1.72 o 
   4   1   3       75.31       77.81      5.50 o 
   5   1   3      188.98      191.20      6.40 o 
   6   1   3        2.64       -1.23      1.56 o 
  -6   2   3        1.12        1.59      1.37 o 
  -5   2   3       18.33       17.55      1.56 o 
  -4   2   3        0.64        0.38      0.68 o 
  -3   2   3      141.04      149.24      2.85 o 
  -2   2   3      329.26      341.91      4.56 o 
  -1   2   3    13986.73    13025.20     69.88 o 
   0   2   3     1176.69     1191.58      8.20 o 
   1   2   3     1091.93     1060.94      8.58 o 
   2   2   3       98.42       86.20      2.20 o 
   3   2   3       12.47       14.40      1.39 o 
   4   2   3       25.34       27.67      2.64 o 
   5   2   3        0.30        0.31      1.47 o 
   6   2   3        6.54        7.80      2.07 o 
  -6   3   3       10.26        6.59      2.13 o 
  -5   3   3        1.36        1.50      0.99 o 
  -4   3   3        0.47       -0.34      0.64 o 
  -3   3   3      668.81      684.98      7.16 o 
  -2   3   3      250.45      251.12      3.31 o 
  -1   3   3      389.55      400.81      4.29 o 
   0   3   3      944.63      915.97      7.55 o 
   1   3   3      157.36      157.66      2.39 o 
   2   3   3      182.41      173.93      3.48 o 
   3   3   3     1935.84     1982.62     17.80 o 
   4   3   3       65.49       56.85      5.99 o 
   5   3   3       47.57       46.22      5.46 o 
   6   3   3        0.12       -1.44      1.65 o 
  -6   4   3        5.06        4.69      2.92 o 
  -5   4   3       81.37       75.25      3.67 o 
  -4   4   3      169.71      166.89      3.92 o 
  -3   4   3       11.44       15.39      1.30 o 
  -2   4   3       20.81       19.91      0.98 o 
  -1   4   3      290.58      285.11      3.78 o 
   0   4   3     1474.07     1483.55     10.97 o 
   1   4   3        0.47        0.30      0.49 o 
   2   4   3      149.48      157.57      3.59 o 
   3   4   3      378.81      364.74      7.32 o 
   4   4   3      202.59      195.55      7.76 o 
   5   4   3       44.67       45.12      6.72 o 
  -5   5   3        1.04       -1.02      1.21 o 
  -4   5   3        9.54        9.04      1.39 o 
  -3   5   3      405.82      386.77      5.77 o 
  -2   5   3        0.17        0.13      0.62 o 
  -1   5   3      423.66      424.29      5.17 o 
   0   5   3      103.62      113.58      2.97 o 
   1   5   3      356.63      342.36      4.11 o 
   2   5   3      387.34      411.48      7.86 o 
   3   5   3      342.43      346.53      6.38 o 
   4   5   3        6.00        6.32      2.01 o 
   5   5   3      141.32      135.85      6.16 o 
  -5   6   3       13.12       13.65      2.20 o 
  -4   6   3        0.82       -0.10      0.95 o 
  -3   6   3      232.33      231.41      4.62 o 
  -2   6   3       68.23       68.47      2.44 o 
  -1   6   3       19.97       25.01      2.03 o 
   0   6   3       28.21       17.82      1.21 o 
   1   6   3        1.88        1.89      1.14 o 
   2   6   3       14.60       14.19      1.72 o 
   3   6   3      123.08      115.99      4.37 o 
   4   6   3      100.02       92.55      5.03 o 
   5   6   3       37.87       43.05      4.84 o 
  -5   7   3       45.86       45.91      3.39 o 
  -4   7   3        0.88        0.95      1.08 o 
  -3   7   3      106.11      107.59      3.41 o 
  -2   7   3     1012.79      979.59     10.27 o 
  -1   7   3       12.10       10.67      1.88 o 
   0   7   3       65.88       79.97      5.22 o 
   1   7   3       13.22       12.13      1.81 o 
   2   7   3      449.27      424.03      9.33 o 
   3   7   3       18.83       16.39      2.12 o 
   4   7   3       79.66       89.95      6.48 o 
   5   7   3        1.39        5.30      2.33 o 
  -4   8   3       42.86       35.51      3.00 o 
  -3   8   3      107.11       95.85      3.40 o 
  -2   8   3       14.87       17.72      1.95 o 
  -1   8   3        0.23        2.41      1.40 o 
   0   8   3        3.59        5.09      1.92 o 
   1   8   3      137.40      132.81      5.43 o 
   2   8   3      183.31      175.38     15.75 o 
   3   8   3       18.21       18.10      2.32 o 
   4   8   3        4.89        4.83      2.29 o 
  -4   9   3       28.56       30.66      2.99 o 
  -3   9   3       11.68       14.15      2.24 o 
  -2   9   3        0.77        1.43      1.36 o 
  -1   9   3       67.04       68.30      5.50 o 
   0   9   3      146.05      149.86      4.91 o 
   1   9   3       72.31       69.68      4.48 o 
   2   9   3       39.85       38.17      3.01 o 
   3   9   3      147.35      149.21      5.65 o 
   4   9   3       18.70       17.96      4.04 o 
  -3  10   3        1.87        2.68      1.88 o 
  -2  10   3        5.97       13.28      2.24 o 
  -1  10   3       14.85       18.61      2.49 o 
   0  10   3      334.67      329.31     14.13 o 
   1  10   3      209.04      205.96      7.45 o 
   2  10   3       29.21       24.18      2.78 o 
   3  10   3       13.63       14.26      2.48 o 
  -2  11   3        2.52        4.77      1.85 o 
  -1  11   3       29.24       28.61      2.95 o 
   0  11   3        8.48        9.44      2.52 o 
   1  11   3       18.55       18.25      3.17 o 
   2  11   3        0.99        2.34      2.75 o 
  -6   0   4        0.48       -1.47      1.77 o 
  -4   0   4      828.22      847.14     12.02 o 
  -2   0   4     1168.61     1133.81     11.79 o 
   0   0   4        5.06       -0.88      0.59 o 
   2   0   4     1344.88     1284.71     21.07 o 
   4   0   4       11.51       10.78      2.68 o 
   6   0   4        2.20        5.14      3.07 o 
  -6   1   4       21.70       25.86      3.06 o 
  -5   1   4       21.57       21.90      2.01 o 
  -4   1   4      357.42      360.18      5.11 o 
  -3   1   4      484.01      459.09      5.18 o 
  -2   1   4      448.70      453.41      4.40 o 
  -1   1   4     3478.40     3477.81     50.72 o 
   0   1   4     7275.59     6909.26     36.73 o 
   1   1   4      663.32      686.05      6.25 o 
   2   1   4      272.38      265.91      5.14 o 
   3   1   4        1.65        1.81      1.05 o 
   4   1   4      111.07      111.68      4.96 o 
   5   1   4        0.02       -1.43      1.00 o 
   6   1   4        9.76        7.06      2.89 o 
  -6   2   4       32.06       32.09      3.06 o 
  -5   2   4        3.16        1.71      1.12 o 
  -4   2   4      163.73      168.80      3.51 o 
  -3   2   4      152.24      158.42      2.93 o 
  -2   2   4      416.24      414.98      4.48 o 
  -1   2   4      535.80      539.00      4.58 o 
   0   2   4     2270.59     2286.31     13.05 o 
   1   2   4      101.00       94.74      1.45 o 
   2   2   4     1453.70     1505.14     11.19 o 
   3   2   4      332.88      333.73      7.55 o 
   4   2   4      565.66      604.27     11.40 o 
   5   2   4      212.80      216.54      7.90 o 
   6   2   4        7.92        6.45      2.37 o 
  -6   3   4        2.83        5.98      2.17 o 
  -5   3   4      185.99      187.89      6.78 o 
  -4   3   4        1.96        1.38      0.74 o 
  -3   3   4        5.34        9.08      0.86 o 
  -2   3   4      253.84      264.65      3.17 o 
  -1   3   4     1007.69     1013.95      7.37 o 
   0   3   4      918.90      854.02      7.53 o 
   1   3   4     1344.22     1354.71      8.23 o 
   2   3   4       71.04      102.54      5.16 o 
   3   3   4        0.14        0.90      0.78 o 
   4   3   4       15.00       11.01      2.22 o 
   5   3   4       16.48       16.01      2.72 o 
   6   3   4        5.52        5.04      3.36 o 
  -5   4   4       15.15       15.37      2.13 o 
  -4   4   4      155.00      152.61      3.72 o 
  -3   4   4      416.15      415.08      4.81 o 
  -2   4   4      892.39      916.19      7.22 o 
  -1   4   4     4328.53     4330.86     37.39 o 
   0   4   4       16.68       20.18      0.93 o 
   1   4   4      554.81      584.94      5.72 o 
   2   4   4      648.69      712.28      6.93 o 
   3   4   4       33.35       26.76      1.85 o 
   4   4   4       39.11       34.83      3.14 o 
   5   4   4       37.93       41.72      3.89 o 
  -5   5   4       21.69       23.88      2.55 o 
  -4   5   4        1.43        0.14      1.01 o 
  -3   5   4        1.99        1.50      0.87 o 
  -2   5   4       30.13       37.13      1.75 o 
  -1   5   4      359.51      378.69      3.88 o 
   0   5   4        0.72        7.14      0.89 o 
   1   5   4      173.81      167.60      2.68 o 
   2   5   4      293.46      305.00      7.87 o 
   3   5   4      131.26      132.96      3.92 o 
   4   5   4        2.86        3.87      1.81 o 
   5   5   4        8.36        8.85      2.43 o 
  -5   6   4       28.01       29.54      2.85 o 
  -4   6   4       13.42       12.84      2.02 o 
  -3   6   4      270.92      267.68      4.99 o 
  -2   6   4      189.59      186.34      3.86 o 
  -1   6   4      359.10      362.80      5.10 o 
   0   6   4        8.65       16.85      1.27 o 
   1   6   4      269.05      286.18      6.67 o 
   2   6   4       49.06       49.87      2.63 o 
   3   6   4      358.89      364.56     10.24 o 
   4   6   4      206.26      185.31      6.87 o 
   5   6   4      102.35      102.61      5.95 o 
  -5   7   4       11.16       10.09      2.09 o 
  -4   7   4       73.96       69.70      3.73 o 
  -3   7   4       56.05       50.53      4.36 o 
  -2   7   4       44.52       45.92      2.27 o 
  -1   7   4       88.17       92.44      3.13 o 
   0   7   4      281.91      278.42      7.58 o 
   1   7   4        8.25        9.23      2.03 o 
   2   7   4      240.33      219.39      5.44 o 
   3   7   4        0.07        1.27      1.29 o 
   4   7   4       42.27       52.68      4.28 o 
   5   7   4       23.37       29.28      3.87 o 
  -4   8   4        7.30        5.52      1.84 o 
  -3   8   4      105.07       93.73      3.38 o 
  -2   8   4       76.64       87.80      3.05 o 
  -1   8   4        5.12        5.52      1.58 o 
   0   8   4       70.54       75.97      3.55 o 
   1   8   4        0.95       -1.14      1.56 o 
   2   8   4        0.48        2.68      1.45 o 
   3   8   4       61.41       63.63      4.01 o 
   4   8   4       38.39       35.78      4.40 o 
  -4   9   4       12.07       13.97      2.37 o 
  -3   9   4       18.75       23.51      2.60 o 
  -2   9   4       40.99       38.84      2.94 o 
  -1   9   4      120.45      118.66      4.43 o 
   0   9   4       75.39       83.40      3.88 o 
   1   9   4      219.92      222.11      7.38 o 
   2   9   4        6.55        5.11      1.68 o 
   3   9   4      120.00      125.00      6.12 o 
   4   9   4        5.06        0.80      2.20 o 
  -3  10   4       12.42       14.07      4.63 o 
  -2  10   4       68.08       67.06      5.38 o 
  -1  10   4        1.05        1.26      1.43 o 
   0  10   4       11.65       12.75      2.26 o 
   1  10   4        0.49       -0.25      1.65 o 
   2  10   4       62.15       72.29      5.05 o 
   3  10   4      118.71      110.71     15.43 o 
  -2  11   4       17.70       25.20      2.87 o 
  -1  11   4       10.06       14.39      2.41 o 
   0  11   4       15.34       26.84      3.37 o 
   1  11   4      175.05      179.76      7.68 o 
   2  11   4        2.18        6.86      2.62 o 
  -5   0   5      226.79      215.31      9.23 o 
  -3   0   5      790.52      821.98     15.05 o 
  -1   0   5     4953.66     4921.00     58.25 o 
   1   0   5     4817.96     4611.55     39.60 o 
   3   0   5     1553.90     1590.73     27.56 o 
   5   0   5        9.11        9.85      3.10 o 
  -6   1   5       14.93       16.48      2.70 o 
  -5   1   5        0.30       -1.06      1.11 o 
  -4   1   5      140.54      147.83      3.19 o 
  -3   1   5        0.75        1.85      0.62 o 
  -2   1   5      860.52      885.70      7.01 o 
  -1   1   5     1549.53     1555.99     12.89 o 
   0   1   5      770.44      769.62      5.86 o 
   1   1   5        2.72        2.29      0.54 o 
   2   1   5      106.85      119.31      2.51 o 
   3   1   5       20.98       18.80      1.24 o 
   4   1   5      992.61      982.33     15.38 o 
   5   1   5       34.75       35.82      4.26 o 
   6   1   5        0.33        0.70      1.68 o 
  -6   2   5       28.98       29.91      3.28 o 
  -5   2   5       44.27       44.17      3.26 o 
  -4   2   5      172.04      171.93      4.15 o 
  -3   2   5      281.15      265.05      3.84 o 
  -2   2   5     1485.46     1440.26     10.43 o 
  -1   2   5     2320.68     2325.23     13.49 o 
   0   2   5     1070.88     1086.42      7.21 o 
   1   2   5       15.26       22.15      0.93 o 
   2   2   5      615.84      643.45      6.04 o 
   3   2   5      317.53      332.15      5.13 o 
   4   2   5       78.54       73.23      4.13 o 
   5   2   5       14.29       16.59      3.78 o 
   6   2   5        8.71        8.59      2.63 o 
  -6   3   5        1.07        1.35      1.76 o 
  -5   3   5       19.61       24.03      2.91 o 
  -4   3   5       11.54       14.05      2.73 o 
  -3   3   5      613.80      624.77      6.03 o 
  -2   3   5     1941.62     1950.73     13.48 o 
  -1   3   5     1217.47     1255.83      8.42 o 
   0   3   5        0.58        3.19      0.54 o 
   1   3   5        0.49        2.30      0.52 o 
   2   3   5      130.68      146.17      2.65 o 
   3   3   5      264.06      275.81      6.81 o 
   4   3   5       51.04       48.33      4.55 o 
   5   3   5       17.96       22.78      3.06 o 
   6   3   5       20.38       14.84      3.07 o 
  -5   4   5       34.70       32.65      3.29 o 
  -4   4   5       96.80       96.81      3.68 o 
  -3   4   5        2.55        3.54      0.97 o 
  -2   4   5       10.09       12.41      0.92 o 
  -1   4   5       21.69       24.81      1.13 o 
   0   4   5     1007.16      999.15      7.40 o 
   1   4   5       86.04       92.16      1.96 o 
   2   4   5     1095.89     1074.55     11.33 o 
   3   4   5        1.75        0.82      1.15 o 
   4   4   5       18.43       18.31      2.57 o 
   5   4   5       85.49       87.75      5.36 o 
  -5   5   5        0.71        1.82      1.47 o 
  -4   5   5       54.04       52.19      3.98 o 
  -3   5   5      104.00      104.41      2.98 o 
  -2   5   5        0.04        1.69      1.69 o 
  -1   5   5     1242.00     1257.47      9.90 o 
   0   5   5      713.42      732.96      6.23 o 
   1   5   5      913.31      944.11      8.61 o 
   2   5   5        3.23        4.23      1.16 o 
   3   5   5       76.15       75.45      4.08 o 
   4   5   5       28.17       26.53      6.56 o 
   5   5   5       32.03       38.39      4.67 o 
  -5   6   5        2.12        0.97      1.54 o 
  -4   6   5       92.86       88.00      3.84 o 
  -3   6   5      185.05      201.26      4.32 o 
  -2   6   5       21.07       24.63      2.02 o 
  -1   6   5      464.78      476.17      6.01 o 
   0   6   5      161.32      168.80      3.36 o 
   1   6   5        4.17        4.11      1.32 o 
   2   6   5       33.98       33.71      2.25 o 
   3   6   5       33.18       31.79      4.80 o 
   4   6   5        0.18       -0.27      1.68 o 
   5   6   5       11.90       18.44      3.29 o 
  -5   7   5        0.52        1.18      1.61 o 
  -4   7   5       32.75       35.91      2.91 o 
  -3   7   5       22.68       19.32      1.78 o 
  -2   7   5       99.38       93.89      3.69 o 
  -1   7   5       13.02       10.66      1.30 o 
   0   7   5      532.12      514.45      8.18 o 
   1   7   5       96.75       98.67      3.73 o 
   2   7   5      412.79      411.12      9.08 o 
   3   7   5       62.10       59.45      4.21 o 
   4   7   5       62.63       60.92      4.61 o 
  -4   8   5       33.32       44.83      3.29 o 
  -3   8   5       44.78       46.34      3.07 o 
  -2   8   5        3.11        1.71      1.18 o 
  -1   8   5       26.26       23.87      2.30 o 
   0   8   5       50.44       44.13      2.83 o 
   1   8   5      336.03      324.63     14.18 o 
   2   8   5      175.28      163.03      6.33 o 
   3   8   5      122.00      127.24      7.62 o 
   4   8   5       13.61       12.38      3.01 o 
  -3   9   5       38.29       32.71      6.58 o 
  -2   9   5       43.53       46.75      5.39 o 
  -1   9   5        0.16        4.60      1.66 o 
   0   9   5      214.56      216.90      6.65 o 
   1   9   5       35.84       35.06      3.47 o 
   2   9   5       31.20       22.39      3.14 o 
   3   9   5       31.58       29.96      6.69 o 
  -3  10   5       23.44       24.27      6.07 o 
  -2  10   5       87.17       83.80      4.24 o 
  -1  10   5        4.96        5.30      1.77 o 
   0  10   5        1.80        2.31      1.68 o 
   1  10   5       20.61       18.85      4.40 o 
   2  10   5       22.28       15.47      3.04 o 
   3  10   5       11.62       15.17      3.22 o 
  -2  11   5        8.28       11.62      2.62 o 
  -1  11   5        2.14        3.10      1.77 o 
   0  11   5      125.97      133.24      6.27 o 
   1  11   5        0.14        3.27      3.35 o 
  -6   0   6        0.02        0.07      2.16 o 
  -4   0   6      144.03      144.14      6.81 o 
  -2   0   6        9.52       13.10      1.02 o 
   0   0   6     4608.58     4536.73     38.35 o 
   2   0   6        0.11        0.29      0.83 o 
   4   0   6        0.70        1.28      1.60 o 
   6   0   6       67.49       82.59      7.43 o 
  -6   1   6       30.81       31.42      3.38 o 
  -5   1   6        8.36        6.84      2.72 o 
  -4   1   6        6.67        7.94      1.29 o 
  -3   1   6       51.16       43.92      1.51 o 
  -2   1   6      137.61      151.37      2.16 o 
  -1   1   6     4075.00     4111.53     28.67 o 
   0   1   6     2396.20     2440.82     22.92 o 
   1   1   6     1535.18     1594.02     12.48 o 
   2   1   6     1943.10     2004.05     14.79 o 
   3   1   6       24.66       18.25      2.00 o 
   4   1   6       78.55       84.11      4.33 o 
   5   1   6      103.92       96.57      4.06 o 
   6   1   6        9.32       12.11      2.69 o 
  -6   2   6        8.05       12.99      4.57 o 
  -5   2   6        2.40        1.73      1.45 o 
  -4   2   6       18.45       18.66      1.77 o 
  -3   2   6      145.27      142.92      2.76 o 
  -2   2   6     1236.71     1259.86      9.43 o 
  -1   2   6       81.46       70.46      1.36 o 
   0   2   6     3184.84     3214.90     18.12 o 
   1   2   6      118.95      107.21      1.93 o 
   2   2   6      272.55      256.67      4.52 o 
   3   2   6        9.87       14.09      1.93 o 
   4   2   6        0.94        2.29      1.45 o 
   5   2   6       56.37       50.40      4.06 o 
   6   2   6       31.80       36.22      3.87 o 
  -5   3   6       35.09       34.44      3.38 o 
  -4   3   6      230.96      224.58      4.39 o 
  -3   3   6       70.14       62.91      2.92 o 
  -2   3   6     2409.79     2393.68     14.83 o 
  -1   3   6       25.47       27.61      1.07 o 
   0   3   6        4.53        6.54      0.93 o 
   1   3   6      168.40      175.24      2.62 o 
   2   3   6     1048.17     1042.13      9.90 o 
   3   3   6       19.99       26.42      2.46 o 
   4   3   6      122.02      116.55      7.84 o 
   5   3   6       32.82       43.90      3.94 o 
  -5   4   6       11.39       15.43      4.06 o 
  -4   4   6       33.37       34.69      3.43 o 
  -3   4   6       47.72       49.67      2.03 o 
  -2   4   6      415.79      395.65      5.24 o 
  -1   4   6      178.26      215.33      2.92 o 
   0   4   6      822.00      875.38      6.92 o 
   1   4   6      219.79      192.82      2.91 o 
   2   4   6      165.36      163.98      3.06 o 
   3   4   6       27.69       31.78      2.80 o 
   4   4   6       49.81       53.72      4.55 o 
   5   4   6      162.42      151.70      6.62 o 
  -5   5   6        4.59        4.36      1.93 o 
  -4   5   6      210.10      212.90      5.55 o 
  -3   5   6      151.72      139.83      4.18 o 
  -2   5   6      315.42      313.68      4.78 o 
  -1   5   6       22.98       21.62      1.20 o 
   0   5   6      165.13      164.27      3.55 o 
   1   5   6       15.47       15.46      1.23 o 
   2   5   6      121.18      110.15      4.87 o 
   3   5   6       82.49       80.88      4.18 o 
   4   5   6      302.84      293.29     10.83 o 
   5   5   6        8.91        2.85      2.08 o 
  -5   6   6       44.16       48.70      4.48 o 
  -4   6   6       40.75       41.37      2.94 o 
  -3   6   6      135.38      135.92      6.85 o 
  -2   6   6       66.89       67.55      2.45 o 
  -1   6   6      288.37      292.77      5.21 o 
   0   6   6       60.06       63.21      2.10 o 
   1   6   6      160.14      159.29      4.29 o 
   2   6   6        7.36        8.77      2.04 o 
   3   6   6       38.05       33.69      4.04 o 
   4   6   6       73.88       75.46      4.80 o 
   5   6   6       10.97       12.80      3.08 o 
  -4   7   6       11.80       14.05      3.91 o 
  -3   7   6       44.46       43.01      2.98 o 
  -2   7   6        1.02        2.69      1.05 o 
  -1   7   6        6.04        5.10      1.06 o 
   0   7   6       87.68       97.05      6.23 o 
   1   7   6       90.06       94.48      4.47 o 
   2   7   6      198.07      194.94      6.58 o 
   3   7   6      486.41      461.53     10.91 o 
   4   7   6      124.02      121.25      5.98 o 
  -4   8   6       54.30       53.98      3.55 o 
  -3   8   6        0.00       -0.39      1.28 o 
  -2   8   6       27.67       29.10      2.04 o 
  -1   8   6       13.15       17.26      2.20 o 
   0   8   6       11.20       15.41      2.08 o 
   1   8   6       13.38        9.12      1.85 o 
   2   8   6      132.88      130.02      5.69 o 
   3   8   6       13.65       10.52      2.63 o 
   4   8   6       61.50       67.54      5.12 o 
  -3   9   6      196.75      207.08      7.92 o 
  -2   9   6       10.74        9.03      3.41 o 
  -1   9   6        6.66        4.15      1.41 o 
   0   9   6       40.13       40.42      2.94 o 
   1   9   6       86.72       84.08      9.96 o 
   2   9   6       26.33       27.25      3.37 o 
   3   9   6       29.02       31.95      3.90 o 
  -3  10   6        0.20       -0.54      2.06 o 
  -2  10   6        4.34        1.81      2.18 o 
  -1  10   6       14.70       19.67      3.65 o 
   0  10   6      137.94      137.04      5.07 o 
   1  10   6        6.63        7.55      2.36 o 
   2  10   6       27.32       25.51      3.53 o 
  -1  11   6        8.47       12.64      3.63 o 
   0  11   6       72.11       73.65      4.52 o 
   1  11   6        2.19        3.25      1.90 o 
  -5   0   7       46.72       41.52      4.78 o 
  -3   0   7      692.00      662.63      8.85 o 
  -1   0   7       34.97       35.02      2.76 o 
   1   0   7     1638.07     1775.95     41.10 o 
   3   0   7     1676.52     1725.88     30.09 o 
   5   0   7      271.70      261.75     11.50 o 
  -6   1   7        1.08        0.85      1.62 o 
  -5   1   7       54.67       51.31      3.63 o 
  -4   1   7      299.63      308.82      7.32 o 
  -3   1   7      163.72      157.98      3.68 o 
  -2   1   7      193.01      211.52      2.50 o 
  -1   1   7       79.45       84.98      1.98 o 
   0   1   7      149.40      159.33      2.11 o 
   1   1   7       40.52       36.76      1.40 o 
   2   1   7     1865.09     1813.01     13.95 o 
   3   1   7       86.61       96.84      4.05 o 
   4   1   7       88.35       93.49      6.28 o 
   5   1   7       20.61       17.51      2.21 o 
   6   1   7       16.46       21.89      3.28 o 
  -6   2   7       19.92       21.11      5.23 o 
  -5   2   7       38.21       30.72      3.32 o 
  -4   2   7        5.71        7.51      1.70 o 
  -3   2   7      253.14      262.32      4.64 o 
  -2   2   7      249.51      253.58      3.15 o 
  -1   2   7      119.05      104.74      2.29 o 
   0   2   7      194.33      206.42      2.60 o 
   1   2   7      264.67      277.26      3.29 o 
   2   2   7        8.37        7.58      0.92 o 
   3   2   7      776.79      773.41      9.93 o 
   4   2   7      585.08      570.69     12.79 o 
   5   2   7       60.19       65.97      4.66 o 
  -5   3   7       21.39       19.70      2.94 o 
  -4   3   7      320.73      327.93      9.25 o 
  -3   3   7       47.25       43.98      2.09 o 
  -2   3   7      673.26      706.92      6.05 o 
  -1   3   7      211.19      178.22      2.53 o 
   0   3   7      124.55      143.59      2.34 o 
   1   3   7      515.88      501.05      6.03 o 
   2   3   7       91.44      105.51      3.53 o 
   3   3   7        0.01       -0.87      0.77 o 
   4   3   7      255.63      253.33     15.66 o 
   5   3   7       49.13       52.06      4.22 o 
  -5   4   7        7.02        4.17      1.87 o 
  -4   4   7        1.29        2.50      1.47 o 
  -3   4   7       47.12       49.35      6.07 o 
  -2   4   7      593.72      597.86      5.71 o 
  -1   4   7       53.14       47.69      2.06 o 
   0   4   7       92.87       86.65      1.96 o 
   1   4   7      380.49      401.17      4.52 o 
   2   4   7       20.61       21.79      1.63 o 
   3   4   7        3.89        2.98      1.10 o 
   4   4   7       40.15       41.45      3.54 o 
   5   4   7        1.29        1.39      2.79 o 
  -5   5   7        2.04        2.12      1.94 o 
  -4   5   7      132.02      122.31      6.82 o 
  -3   5   7       11.97        8.56      1.60 o 
  -2   5   7      605.55      581.94      6.85 o 
  -1   5   7      318.26      318.69      3.95 o 
   0   5   7       17.00       15.10      1.07 o 
   1   5   7      337.06      321.54      4.19 o 
   2   5   7       87.92       98.11      3.09 o 
   3   5   7      137.54      135.00      5.37 o 
   4   5   7        4.51        4.26      1.94 o 
   5   5   7        1.75        2.14      1.98 o 
  -5   6   7        6.78        8.29      2.54 o 
  -4   6   7       37.14       28.92      2.69 o 
  -3   6   7        1.99        1.01      1.23 o 
  -2   6   7      828.46      826.25      8.95 o 
  -1   6   7      249.17      237.25      4.24 o 
   0   6   7      216.25      220.46      3.45 o 
   1   6   7       97.67      104.98      3.83 o 
   2   6   7      136.55      141.94      5.35 o 
   3   6   7       15.34       13.96      2.55 o 
   4   6   7       87.19       94.33      5.41 o 
   5   6   7       36.72       28.67      4.68 o 
  -4   7   7        0.34        2.96      1.64 o 
  -3   7   7       25.39       33.43      2.70 o 
  -2   7   7       25.13       26.98      1.85 o 
  -1   7   7        5.31        3.86      1.12 o 
   0   7   7      602.76      605.90     10.41 o 
   1   7   7      138.31      143.81      5.01 o 
   2   7   7       46.58       61.73      4.55 o 
   3   7   7       13.61       13.45      2.56 o 
   4   7   7        3.36        0.90      1.84 o 
  -4   8   7       23.82       27.79      5.97 o 
  -3   8   7        0.47        0.96      1.46 o 
  -2   8   7        3.01        6.29      1.62 o 
  -1   8   7       70.44       75.52      3.81 o 
   0   8   7       43.82       40.12      3.71 o 
   1   8   7       18.69       15.90      2.21 o 
   2   8   7      118.46      118.72      5.55 o 
   3   8   7        0.28        3.15      2.11 o 
   4   8   7       17.09       14.54      3.14 o 
  -3   9   7       88.89       96.04      4.40 o 
  -2   9   7        2.43        4.80      4.43 o 
  -1   9   7       92.88       87.02      3.89 o 
   0   9   7      159.40      153.41      8.08 o 
   1   9   7        5.12       10.72      2.47 o 
   2   9   7      165.54      153.15      6.65 o 
   3   9   7        1.93        2.07      2.08 o 
  -2  10   7        0.33        4.78      3.59 o 
  -1  10   7      110.87      108.01      4.56 o 
   0  10   7        1.57        2.05      1.58 o 
   1  10   7        5.49        8.69      2.57 o 
   2  10   7       82.86       79.53     15.49 o 
  -1  11   7        8.26       10.89      2.18 o 
   0  11   7        3.70        5.69      1.97 o 
   1  11   7        3.97        6.22      2.55 o 
  -6   0   8        2.63        2.05      2.61 o 
  -4   0   8      319.30      323.10     10.80 o 
  -2   0   8     1578.82     1552.95     24.48 o 
   0   0   8     2608.68     2710.98     24.94 o 
   2   0   8     1093.82     1076.83     13.98 o 
   4   0   8      231.17      229.60      9.57 o 
  -5   1   8       36.55       38.28      3.31 o 
  -4   1   8      107.05      105.61      4.41 o 
  -3   1   8        2.35        2.74      1.21 o 
  -2   1   8      351.45      357.65      7.20 o 
  -1   1   8      226.54      212.02      3.27 o 
   0   1   8       39.55       46.31      1.22 o 
   1   1   8      213.94      221.07      2.83 o 
   2   1   8       10.77       14.86      1.17 o 
   3   1   8      316.13      311.85      6.01 o 
   4   1   8      514.26      496.11     14.93 o 
   5   1   8      139.20      129.23     10.72 o 
  -5   2   8       17.24       24.56      2.92 o 
  -4   2   8        8.00       12.16      2.02 o 
  -3   2   8      107.92      108.60      3.04 o 
  -2   2   8        0.02       -0.93      1.17 o 
  -1   2   8      687.53      735.15      5.68 o 
   0   2   8      314.32      313.68      3.45 o 
   1   2   8     1769.37     1834.63     12.04 o 
   2   2   8       19.02       12.94      1.15 o 
   3   2   8      539.66      507.89      7.87 o 
   4   2   8      256.07      246.32      7.50 o 
   5   2   8       11.92       18.25      4.68 o 
  -5   3   8       53.58       55.20      5.37 o 
  -4   3   8       25.11       24.39      2.63 o 
  -3   3   8      267.56      281.98      4.59 o 
  -2   3   8        2.47        2.73      0.79 o 
  -1   3   8       74.76       79.60      1.75 o 
   0   3   8      299.97      289.42      3.50 o 
   1   3   8      122.41      128.31      2.40 o 
   2   3   8      287.71      284.80      4.52 o 
   3   3   8        0.03        1.72      1.60 o 
   4   3   8       84.88       92.34      6.01 o 
   5   3   8        7.45       11.37      5.30 o 
  -5   4   8      248.40      226.92      7.88 o 
  -4   4   8       25.23       25.06      3.28 o 
  -3   4   8      575.55      561.91      6.97 o 
  -2   4   8       16.46       15.31      1.32 o 
  -1   4   8        0.24        2.54      0.67 o 
   0   4   8        4.82        6.43      0.82 o 
   1   4   8      813.40      806.60      7.14 o 
   2   4   8      141.59      149.08      3.57 o 
   3   4   8      104.69      100.18      4.38 o 
   4   4   8      113.45      120.85      5.46 o 
   5   4   8       24.25       22.52      8.84 o 
  -5   5   8        7.19        5.91      2.15 o 
  -4   5   8       35.73       35.99      3.38 o 
  -3   5   8      292.55      290.66      6.11 o 
  -2   5   8        1.57        1.25      1.02 o 
  -1   5   8       24.91       21.11      1.80 o 
   0   5   8      617.18      642.80      6.23 o 
   1   5   8       47.59       57.92      1.93 o 
   2   5   8       97.55       97.24      3.55 o 
   3   5   8       44.49       47.44      3.58 o 
   4   5   8      112.74      106.78      5.40 o 
   5   5   8        3.35        4.20      2.34 o 
  -5   6   8       21.90       28.03      3.65 o 
  -4   6   8        2.35        0.58      1.59 o 
  -3   6   8       23.21       21.87      5.21 o 
  -2   6   8       21.88       19.70      1.97 o 
  -1   6   8       92.20       81.56      2.58 o 
   0   6   8       18.40       21.27      1.36 o 
   1   6   8       98.85       95.02      3.47 o 
   2   6   8      332.52      344.27      8.42 o 
   3   6   8       14.64       16.94      2.67 o 
   4   6   8       52.74       55.81      4.37 o 
  -4   7   8        9.06        9.54      2.46 o 
  -3   7   8       96.65       90.67      3.93 o 
  -2   7   8       58.44       70.94      6.62 o 
  -1   7   8      286.61      278.69      5.60 o 
   0   7   8      444.84      432.65      7.63 o 
   1   7   8        0.20       -0.54      2.16 o 
   2   7   8      119.45      116.22      7.20 o 
   3   7   8       18.81       21.76      3.70 o 
   4   7   8       12.98        6.05      2.34 o 
  -4   8   8       97.36      103.90      5.91 o 
  -3   8   8        1.42        1.80      1.51 o 
  -2   8   8      140.40      143.10      4.70 o 
  -1   8   8       15.45       15.20      2.01 o 
   0   8   8       26.60       28.43      2.52 o 
   1   8   8       40.96       35.83      2.80 o 
   2   8   8      226.85      233.03      7.71 o 
   3   8   8        0.98        0.50      1.81 o 
   4   8   8        5.49        1.76      2.34 o 
  -3   9   8        3.10        0.58      2.18 o 
  -2   9   8       13.32       19.98      3.13 o 
  -1   9   8      109.09      114.10      6.22 o 
   0   9   8        4.51        5.47      1.66 o 
   1   9   8        1.97        2.26      1.54 o 
   2   9   8       79.14       78.74      5.14 o 
   3   9   8       75.31       77.15      6.11 o 
  -2  10   8       11.44       20.47      5.37 o 
  -1  10   8       30.43       22.68      3.43 o 
   0  10   8        9.79       10.00      2.33 o 
   1  10   8        7.45        5.92      2.26 o 
   2  10   8        0.16        1.88      2.12 o 
   0  11   8        1.38        4.88      1.87 o 
  -5   0   9       11.65       13.13      3.59 o 
  -3   0   9      253.77      247.29      8.79 o 
  -1   0   9      420.15      430.27     10.65 o 
   1   0   9     2961.87     3200.11     24.19 o 
   5   0   9       37.68       45.05      5.49 o 
  -5   1   9       81.15       85.66      4.78 o 
  -4   1   9        1.10        1.96      1.93 o 
  -3   1   9      355.22      359.64      7.57 o 
  -2   1   9     1030.56     1045.74      9.77 o 
  -1   1   9      108.41      111.10      2.54 o 
   0   1   9        1.65       -0.36      0.41 o 
   1   1   9      251.34      259.16      3.58 o 
   2   1   9      122.67      109.27      2.76 o 
   3   1   9      147.60      159.27      3.77 o 
   4   1   9       26.97       25.96      2.98 o 
   5   1   9       19.79       19.42      2.37 o 
  -5   2   9      111.00      116.21      5.25 o 
  -4   2   9      168.12      169.92      8.39 o 
  -3   2   9       21.01       20.11      2.18 o 
  -2   2   9       21.42       24.60      1.51 o 
  -1   2   9     1512.20     1532.35     10.07 o 
   0   2   9       32.53       37.14      1.28 o 
   1   2   9      267.29      255.27      3.37 o 
   2   2   9      119.81      120.17      2.94 o 
   3   2   9       47.05       52.99      2.71 o 
   4   2   9      121.33      113.56      5.20 o 
   5   2   9       55.13       65.98      4.75 o 
  -5   3   9       14.33       12.71      2.72 o 
  -4   3   9       24.28       23.09      3.19 o 
  -3   3   9       45.46       42.21      2.46 o 
  -2   3   9        4.08        4.47      1.06 o 
  -1   3   9        3.09        5.98      0.73 o 
   0   3   9      525.92      539.31      5.71 o 
   1   3   9        7.46        5.63      1.06 o 
   2   3   9       13.52       13.48      1.44 o 
   3   3   9      578.49      569.77      8.96 o 
   4   3   9        1.80        3.06      1.68 o 
   5   3   9        1.61        2.52      1.87 o 
  -5   4   9        8.70        5.08      2.19 o 
  -4   4   9       80.28       72.78      4.49 o 
  -3   4   9        9.65       11.89      1.63 o 
  -2   4   9       12.51       17.79      1.99 o 
  -1   4   9      328.57      350.34      4.16 o 
   0   4   9      500.52      494.20      5.19 o 
   1   4   9      391.28      376.96      4.63 o 
   2   4   9      456.97      454.75      6.18 o 
   3   4   9       30.47       28.75      2.16 o 
   4   4   9        2.84        2.92      1.80 o 
   5   4   9        4.08        4.09      2.23 o 
  -5   5   9        2.31        4.07      1.98 o 
  -4   5   9       41.45       43.28      4.52 o 
  -3   5   9      378.21      376.90      7.09 o 
  -2   5   9       78.01       88.01      3.23 o 
  -1   5   9      113.85      117.52      2.52 o 
   0   5   9       49.65       63.75      2.00 o 
   1   5   9      354.40      349.09      4.64 o 
   2   5   9      515.14      518.45      9.71 o 
   3   5   9      174.27      170.36      6.21 o 
   4   5   9      102.39      113.32      6.56 o 
   5   5   9        3.82        4.02      2.32 o 
  -4   6   9        8.08        4.97      2.14 o 
  -3   6   9      238.38      230.23      9.48 o 
  -2   6   9       14.51       19.43      2.31 o 
  -1   6   9        0.23        0.82      0.87 o 
   0   6   9       53.07       53.26      2.24 o 
   1   6   9       63.23       62.99      2.17 o 
   2   6   9       18.70       16.77      2.62 o 
   3   6   9       56.94       58.47      4.21 o 
   4   6   9       33.31       35.43      4.49 o 
  -4   7   9        4.74        5.89      3.82 o 
  -3   7   9      142.17      146.49      7.16 o 
  -2   7   9        0.11        2.51      1.68 o 
  -1   7   9       64.90       65.88      2.64 o 
   0   7   9        3.41        2.87      1.44 o 
   1   7   9        1.81        1.54      1.42 o 
   2   7   9        2.35        3.68      1.97 o 
   3   7   9      340.70      318.20      9.31 o 
   4   7   9        0.08       -0.01      2.14 o 
  -4   8   9        0.01       -0.80      1.90 o 
  -3   8   9       35.35       42.83      6.31 o 
  -2   8   9        9.71       11.03      1.91 o 
  -1   8   9      151.92      149.37     12.86 o 
   0   8   9       23.14       20.79      2.26 o 
   1   8   9      278.41      279.11      6.68 o 
   2   8   9       33.28       28.33      4.93 o 
   3   8   9        9.98        7.12      2.54 o 
  -3   9   9        0.12        3.12      1.71 o 
  -2   9   9       18.35       26.06      3.37 o 
  -1   9   9       25.61       25.36      3.25 o 
   0   9   9        3.41        6.53      1.75 o 
   1   9   9       97.82       97.83      4.43 o 
   2   9   9       75.75       87.67      6.75 o 
   3   9   9       28.16       23.13      7.03 o 
  -2  10   9        0.32        4.42      3.85 o 
  -1  10   9        0.60        1.90      2.39 o 
   0  10   9        9.02       12.51      2.27 o 
   1  10   9        6.25        3.54      2.14 o 
   2  10   9       16.97       19.73      3.42 o 
  -4   0  10      142.45      139.02      7.38 o 
  -2   0  10        0.34        1.60      1.62 o 
   0   0  10        3.54        2.34      0.88 o 
   2   0  10     1821.76     1895.39     41.46 o 
   4   0  10        7.85       12.65      3.22 o 
  -5   1  10      138.58      146.44      7.94 o 
  -4   1  10        0.05       -1.02      1.32 o 
  -3   1  10      347.12      375.28      8.02 o 
  -2   1  10      211.17      230.12      5.83 o 
  -1   1  10       59.00       62.62      2.02 o 
   0   1  10      349.94      362.04      3.87 o 
   1   1  10      613.85      604.60      5.58 o 
   2   1  10       10.11       10.11      1.18 o 
   3   1  10       76.72       74.70      2.72 o 
   4   1  10       11.49       13.76      2.46 o 
   5   1  10       16.80       17.48      2.81 o 
  -5   2  10       10.18       10.20      2.66 o 
  -4   2  10        3.77        3.08      1.63 o 
  -3   2  10       78.51       83.83      3.88 o 
  -2   2  10       11.08        9.77      3.25 o 
  -1   2  10     1460.42     1428.76     11.49 o 
   0   2  10      584.34      571.08      5.34 o 
   1   2  10      222.30      228.47      3.30 o 
   2   2  10      238.15      235.90      4.27 o 
   3   2  10        1.83        0.90      0.89 o 
   4   2  10        1.40        0.22      1.41 o 
   5   2  10       74.95       75.96      5.65 o 
  -5   3  10       38.66       41.70      3.96 o 
  -4   3  10        1.35        0.98      1.91 o 
  -3   3  10        2.64        5.50      1.32 o 
  -2   3  10       42.57       42.90      1.85 o 
  -1   3  10       57.21       56.22      1.97 o 
   0   3  10      589.99      603.61      5.73 o 
   1   3  10      322.93      298.61      4.00 o 
   2   3  10       92.77       83.47      2.67 o 
   3   3  10      114.14      106.21      7.81 o 
   4   3  10        0.86        3.84      1.90 o 
   5   3  10       33.89       36.06      3.86 o 
  -5   4  10       38.38       41.08      4.00 o 
  -4   4  10      153.68      164.20      6.41 o 
  -3   4  10        0.22        2.17      1.43 o 
  -2   4  10       46.58       41.05      1.95 o 
  -1   4  10        9.25        8.03      1.26 o 
   0   4  10      103.59      111.21      2.46 o 
   1   4  10      144.74      146.97      2.93 o 
   2   4  10        1.59        1.80      0.92 o 
   3   4  10      320.00      317.36      6.46 o 
   4   4  10       16.12       15.39      2.69 o 
   5   4  10       19.70       26.10      3.56 o 
  -5   5  10        8.85       14.37      2.99 o 
  -4   5  10       83.07       96.86      8.67 o 
  -3   5  10       33.62       28.82      3.40 o 
  -2   5  10        4.54        4.55      1.38 o 
  -1   5  10       50.57       52.63      2.50 o 
   0   5  10      430.21      427.04      5.15 o 
   1   5  10      456.86      466.57      5.61 o 
   2   5  10      257.30      251.56      5.12 o 
   3   5  10      176.79      169.98      6.27 o 
   4   5  10        0.83       -0.54      1.61 o 
  -4   6  10        6.78        3.97      3.43 o 
  -3   6  10      103.16      105.61      5.20 o 
  -2   6  10        1.96        2.80      1.29 o 
  -1   6  10      209.44      203.78      4.97 o 
   0   6  10       14.29       15.70      1.32 o 
   1   6  10      380.78      371.19      5.14 o 
   2   6  10      164.54      166.82      6.14 o 
   3   6  10        4.53        3.69      2.06 o 
   4   6  10        6.65        5.54      2.24 o 
  -4   7  10        5.60        2.70      1.95 o 
  -3   7  10       39.54       33.00      6.51 o 
  -2   7  10        0.02        2.41      1.31 o 
  -1   7  10       88.64       85.30      3.51 o 
   0   7  10       19.14       22.05      2.21 o 
   1   7  10      314.92      329.08      6.92 o 
   2   7  10       30.37       27.23      3.13 o 
   3   7  10        0.11       -1.23      1.69 o 
   4   7  10        6.66        3.82      4.57 o 
  -3   8  10       84.51       96.38      5.50 o 
  -2   8  10      102.67      106.14      4.26 o 
  -1   8  10       24.73       31.61      3.34 o 
   0   8  10        2.95        5.16      1.60 o 
   1   8  10       28.83       31.25      2.75 o 
   2   8  10       25.03       31.86      3.50 o 
   3   8  10        1.11       -1.32      2.17 o 
  -3   9  10        2.31        1.82      2.14 o 
  -2   9  10        4.20        6.09      2.36 o 
  -1   9  10        0.74        1.01      1.89 o 
   0   9  10       27.81       35.97      2.94 o 
   1   9  10       14.73       19.34      3.52 o 
   2   9  10       46.40       57.41      4.66 o 
  -1  10  10       13.87        8.10      3.49 o 
   0  10  10       23.59       23.03      5.22 o 
   1  10  10        1.48        3.60      2.14 o 
  -5   0  11        9.58       10.25      3.44 o 
  -3   0  11      472.65      474.39     13.40 o 
  -1   0  11      120.48      124.95      6.32 o 
   1   0  11      227.82      246.49      5.79 o 
   3   0  11      268.01      267.47      7.32 o 
   5   0  11       19.47       19.20      4.36 o 
  -5   1  11        2.24        3.39      1.96 o 
  -4   1  11       11.73        6.76      1.97 o 
  -3   1  11        0.00       -1.76      1.17 o 
  -2   1  11      216.09      207.34      6.46 o 
  -1   1  11       76.52       75.74      2.19 o 
   0   1  11      961.11      991.14      7.71 o 
   1   1  11      233.69      247.34      3.40 o 
   2   1  11      122.93      127.79      3.24 o 
   3   1  11      125.35      125.95      4.09 o 
   4   1  11      493.25      517.73     11.67 o 
   5   1  11        1.78        5.14      1.95 o 
  -5   2  11       20.89       17.97      2.80 o 
  -4   2  11       28.75       18.73      2.56 o 
  -3   2  11       21.68       22.53      2.68 o 
  -2   2  11        1.84       -0.71      1.22 o 
  -1   2  11      513.15      519.98      5.98 o 
   0   2  11       27.46       27.23      1.25 o 
   1   2  11      256.49      262.96      3.67 o 
   2   2  11      469.22      462.19      6.38 o 
   3   2  11      553.74      531.08      7.55 o 
   4   2  11       16.22       15.86      3.02 o 
   5   2  11        0.95        1.89      1.92 o 
  -5   3  11       40.64       44.89      4.27 o 
  -4   3  11        0.43        0.70      1.19 o 
  -3   3  11       19.59       18.78      2.00 o 
  -2   3  11        2.76        2.40      1.15 o 
  -1   3  11      247.72      239.60      4.03 o 
   0   3  11      210.04      223.31      3.36 o 
   1   3  11      273.58      275.80      3.96 o 
   2   3  11       80.55       84.19      2.74 o 
   3   3  11       18.43       17.93      1.74 o 
   4   3  11       19.80       17.14      4.74 o 
   5   3  11       14.77       13.93      2.99 o 
  -5   4  11        4.59        4.84      2.30 o 
  -4   4  11       76.78       65.95     10.29 o 
  -3   4  11       97.43      105.77      4.41 o 
  -2   4  11      167.61      172.28      4.52 o 
  -1   4  11       22.23       24.12      1.60 o 
   0   4  11      508.18      520.15      5.65 o 
   1   4  11        5.30        5.00      0.97 o 
   2   4  11      622.88      605.14      7.67 o 
   3   4  11      278.14      270.75      6.11 o 
   4   4  11        1.32        0.23      1.56 o 
   5   4  11       33.80       28.76      3.74 o 
  -4   5  11       13.53       11.96      2.60 o 
  -3   5  11       81.11       74.67      4.58 o 
  -2   5  11       10.21       13.55      1.71 o 
  -1   5  11      371.80      366.20      5.55 o 
   0   5  11        0.21        0.38      0.81 o 
   1   5  11      464.45      452.25      5.65 o 
   2   5  11        5.01        4.40      1.18 o 
   3   5  11        0.40        1.33      1.65 o 
   4   5  11        4.48        1.92      1.74 o 
  -4   6  11       24.66       22.80      3.38 o 
  -3   6  11        6.40        3.90      1.95 o 
  -2   6  11        0.36        1.96      1.25 o 
  -1   6  11        6.43        5.98      1.48 o 
   0   6  11      148.57      142.58      3.14 o 
   1   6  11      237.69      236.38      4.16 o 
   2   6  11        0.08       -2.20      2.88 o 
   3   6  11        0.08        3.19      1.88 o 
   4   6  11        2.96        2.66      2.10 o 
  -4   7  11       44.64       51.69      5.64 o 
  -3   7  11        8.72        6.25      2.86 o 
  -2   7  11       62.19       54.83      3.18 o 
  -1   7  11       24.42       27.40      2.39 o 
   0   7  11      265.58      249.69      5.87 o 
   1   7  11       16.49       17.50      1.82 o 
   2   7  11        8.17        7.72      2.28 o 
   3   7  11        7.57        8.58      2.49 o 
   4   7  11        5.87        5.64      2.46 o 
  -3   8  11       96.79      103.58      5.88 o 
  -2   8  11       28.75       17.65      2.24 o 
  -1   8  11      321.06      294.43      8.69 o 
   0   8  11       40.73       37.72      3.65 o 
   1   8  11       87.47       99.01      4.26 o 
   2   8  11       73.98       82.87      5.21 o 
   3   8  11        0.48        0.73      2.08 o 
  -2   9  11       63.77       65.03     10.73 o 
  -1   9  11       18.63       17.54      3.03 o 
   0   9  11       11.66       19.76      3.57 o 
   1   9  11        2.71        3.78      1.79 o 
   2   9  11        1.56        0.60      1.90 o 
  -1  10  11        4.69        4.83      2.92 o 
   0  10  11        6.14        3.92      2.30 o 
   1  10  11        9.66        8.61      2.16 o 
  -4   0  12        4.90        6.51      2.92 o 
  -2   0  12       69.10       75.11      5.35 o 
   0   0  12      408.26      398.18      7.01 o 
   2   0  12       23.61       26.14      5.25 o 
   4   0  12       37.07       30.71      4.40 o 
  -5   1  12       33.00       31.77      3.49 o 
  -4   1  12        5.40        6.27      2.08 o 
  -3   1  12       22.76       20.05      2.56 o 
  -2   1  12      113.72       99.26      6.67 o 
  -1   1  12      401.05      390.28      8.17 o 
   0   1  12      215.79      217.71      4.92 o 
   1   1  12      198.78      210.97      3.90 o 
   2   1  12        0.54        0.84      0.80 o 
   3   1  12        5.61        4.85      1.30 o 
   4   1  12        9.42        9.01      2.26 o 
   5   1  12       35.59       40.48      4.04 o 
  -5   2  12       29.06       25.44      3.33 o 
  -4   2  12        0.01        0.85      1.65 o 
  -3   2  12      100.12      105.49      4.59 o 
  -2   2  12       79.90       82.23      3.24 o 
  -1   2  12      806.23      784.78      9.98 o 
   0   2  12     2275.26     2300.41     15.05 o 
   1   2  12      289.15      263.49      4.42 o 
   2   2  12      322.91      297.57      5.14 o 
   3   2  12      185.60      191.36      4.50 o 
   4   2  12       50.59       46.57      3.94 o 
   5   2  12      117.70      126.48      6.45 o 
  -5   3  12       35.36       34.42      3.93 o 
  -4   3  12        2.09        4.38      1.57 o 
  -3   3  12       91.51       97.79      3.79 o 
  -2   3  12        1.01       -0.10      1.18 o 
  -1   3  12        0.01        0.95      0.80 o 
   0   3  12        8.88       10.61      1.06 o 
   1   3  12       10.86       13.76      1.36 o 
   2   3  12       30.27       26.85      1.86 o 
   3   3  12       82.08       76.20      3.02 o 
   4   3  12        6.75        5.38      2.10 o 
   5   3  12        1.06        1.23      2.01 o 
  -4   4  12        2.20        0.74      1.68 o 
  -3   4  12        6.02        6.77      1.73 o 
  -2   4  12        2.88        4.50      1.46 o 
  -1   4  12        4.67        4.97      1.23 o 
   0   4  12      128.61      136.41      3.33 o 
   1   4  12      322.00      325.54      4.85 o 
   2   4  12       32.70       30.47      2.22 o 
   3   4  12      106.13      103.31      4.02 o 
   4   4  12        0.05       -0.74      1.51 o 
  -4   5  12       47.60       63.02     19.28 o 
  -3   5  12       43.80       43.26      4.61 o 
  -2   5  12       59.21       60.48      3.98 o 
  -1   5  12       32.26       28.37      1.87 o 
   0   5  12       17.88       21.04      1.69 o 
   1   5  12        0.77        1.60      0.96 o 
   2   5  12      780.25      784.14      9.34 o 
   3   5  12       23.95       22.62      2.92 o 
   4   5  12      117.19      123.76      6.24 o 
  -4   6  12       83.66       85.22     18.20 o 
  -3   6  12        5.37        3.97      1.99 o 
  -2   6  12        4.49        4.69      1.89 o 
  -1   6  12        0.51        0.51      1.12 o 
   0   6  12      116.11      108.92      3.26 o 
   1   6  12        0.33        0.57      0.90 o 
   2   6  12       41.25       42.67      2.88 o 
   3   6  12        3.20        4.59      2.07 o 
   4   6  12       49.07       46.13      4.36 o 
  -3   7  12       27.66       15.92      2.92 o 
  -2   7  12      111.78      110.41      7.71 o 
  -1   7  12       44.78       44.02      2.93 o 
   0   7  12       32.64       31.32      3.17 o 
   1   7  12       19.79       17.77      1.80 o 
   2   7  12       84.82       81.85      9.02 o 
   3   7  12       86.82       87.09      5.43 o 
  -3   8  12        0.17        1.50      2.03 o 
  -2   8  12        3.32        2.76      2.90 o 
  -1   8  12        2.13        3.86      2.04 o 
   0   8  12       28.77       30.46      3.42 o 
   1   8  12        4.54        3.23      1.62 o 
   2   8  12       46.76       36.44      3.88 o 
   3   8  12        0.16        2.76      2.38 o 
  -2   9  12       35.63       27.89      5.75 o 
  -1   9  12        3.40        6.19      2.35 o 
   0   9  12        0.02        1.31      2.32 o 
   1   9  12       14.01       16.13      2.58 o 
   2   9  12        2.55        2.45      2.13 o 
  -5   0  13        0.20       -1.17      2.51 o 
  -3   0  13       38.00       43.22      4.92 o 
  -1   0  13      318.10      298.96     10.48 o 
   1   0  13        2.78        3.52      1.42 o 
   3   0  13      362.05      370.37      7.31 o 
   5   0  13       18.75       26.46      5.15 o 
  -5   1  13       13.69       11.10      2.69 o 
  -4   1  13      153.82      155.63      6.14 o 
  -3   1  13       68.80       69.01      4.08 o 
  -2   1  13        0.02        2.86      1.57 o 
  -1   1  13       59.88       67.40      3.82 o 
   0   1  13       11.57        9.88      1.12 o 
   1   1  13        2.08        2.65      1.15 o 
   2   1  13      270.78      257.01      4.88 o 
   3   1  13      148.83      137.26      3.92 o 
   4   1  13      138.09      130.40      4.85 o 
   5   1  13        0.01       -1.18      1.43 o 
  -5   2  13        5.30        7.06      2.45 o 
  -4   2  13       12.47       15.83      2.64 o 
  -3   2  13        2.55       -0.20      1.44 o 
  -2   2  13      105.04       97.53      3.64 o 
  -1   2  13       64.42       61.33      2.86 o 
   0   2  13      154.26      144.12      3.26 o 
   1   2  13        5.64        3.82      1.35 o 
   2   2  13       17.93       16.95      1.60 o 
   3   2  13       18.12       23.79      1.96 o 
   4   2  13      174.42      187.87      9.40 o 
  -4   3  13        7.12        6.86      1.76 o 
  -3   3  13        0.43        2.08      1.85 o 
  -2   3  13      126.20      125.36      5.32 o 
  -1   3  13      236.67      223.75      5.19 o 
   0   3  13        0.12       -0.23      1.09 o 
   1   3  13       85.24       87.69      2.79 o 
   2   3  13      370.09      359.87      5.94 o 
   3   3  13       17.72       17.59      1.82 o 
   4   3  13       30.62       28.69      5.62 o 
  -4   4  13       13.55       18.40      3.10 o 
  -3   4  13       21.29       28.07      3.83 o 
  -2   4  13      327.41      325.30      6.72 o 
  -1   4  13       26.84       27.48      2.25 o 
   0   4  13      400.79      381.09      5.81 o 
   1   4  13      491.22      486.27      6.69 o 
   2   4  13        5.45        3.61      1.88 o 
   3   4  13        6.14        6.42      1.41 o 
   4   4  13       65.41       67.87      4.88 o 
  -4   5  13        0.38       -0.57      1.71 o 
  -3   5  13       49.43       50.51      4.11 o 
  -2   5  13        2.40        2.54      1.66 o 
  -1   5  13      177.93      170.01      3.97 o 
   0   5  13      218.96      220.70      7.70 o 
   1   5  13      146.40      154.78      3.42 o 
   2   5  13       41.87       39.15      2.93 o 
   3   5  13       20.27       19.76      2.84 o 
   4   5  13       12.50        6.68      4.78 o 
  -4   6  13       37.38       33.94      4.06 o 
  -3   6  13        5.62        4.10      2.02 o 
  -2   6  13        4.14        9.13      2.34 o 
  -1   6  13       10.75       13.00      1.88 o 
   0   6  13        5.78        7.11      1.34 o 
   1   6  13        5.18        7.55      1.25 o 
   2   6  13        1.16       -0.21      1.31 o 
   3   6  13        0.25       -1.63      2.09 o 
  -3   7  13       10.44        8.76      2.62 o 
  -2   7  13       17.14       12.20      4.84 o 
  -1   7  13       62.80       64.28      3.93 o 
   0   7  13      151.64      141.65      5.80 o 
   1   7  13       66.94       71.49      4.72 o 
   2   7  13       33.26       35.61      3.69 o 
   3   7  13       41.63       37.08      5.57 o 
  -2   8  13       20.15       22.18      6.67 o 
  -1   8  13       50.36       61.42      4.51 o 
   0   8  13        0.04        2.00      1.74 o 
   1   8  13        1.71        1.42      1.96 o 
   2   8  13        3.53        1.72      2.59 o 
  -1   9  13        2.46        2.53      3.65 o 
   0   9  13       52.39       62.35      4.81 o 
   1   9  13       18.06       16.94      5.26 o 
  -4   0  14       23.46       23.52      4.38 o 
  -2   0  14        4.13        4.34      2.68 o 
   0   0  14      128.61      128.24      7.11 o 
   2   0  14      433.42      388.22     13.89 o 
   4   0  14      129.76      132.89      6.02 o 
  -4   1  14        0.27       -0.64      1.77 o 
  -3   1  14        8.62        8.55      4.47 o 
  -2   1  14       46.51       46.57      3.54 o 
  -1   1  14      593.07      603.95     11.17 o 
   0   1  14        1.76        1.83      1.30 o 
   1   1  14      109.13       96.14      2.83 o 
   2   1  14       57.76       66.33      2.67 o 
   3   1  14       56.12       67.30      3.01 o 
   4   1  14        0.95        2.78      1.40 o 
  -4   2  14       72.52       79.65      4.83 o 
  -3   2  14        8.88        6.64      2.37 o 
  -2   2  14       21.42       20.95      2.18 o 
  -1   2  14        4.12        2.58      1.81 o 
   0   2  14       64.95       65.58      2.37 o 
   1   2  14       54.91       60.96      2.38 o 
   2   2  14       19.93       25.06      2.16 o 
   3   2  14        2.80        1.68      1.09 o 
   4   2  14       14.26       15.99      2.34 o 
  -4   3  14       36.20       36.58      3.03 o 
  -3   3  14       22.15       22.30      2.42 o 
  -2   3  14       41.45       39.43      2.74 o 
  -1   3  14        6.60        9.92      1.64 o 
   0   3  14      559.98      545.74      7.04 o 
   1   3  14       14.23        9.82      1.40 o 
   2   3  14        4.37        3.24      1.11 o 
   3   3  14       45.24       42.05      3.03 o 
   4   3  14       22.14       20.73      2.49 o 
  -4   4  14       42.64       40.61      6.21 o 
  -3   4  14       67.14       67.20      3.79 o 
  -2   4  14       24.70       17.42      3.89 o 
  -1   4  14       29.42       25.56      2.26 o 
   0   4  14        0.56        1.18      0.96 o 
   1   4  14      315.38      316.74      8.51 o 
   2   4  14      306.08      285.64      5.50 o 
   3   4  14      107.10      115.25      4.50 o 
   4   4  14       54.95       53.60      4.54 o 
  -4   5  14        6.10        4.27      2.21 o 
  -3   5  14       14.69       14.12      3.71 o 
  -2   5  14        2.83        1.97      2.14 o 
  -1   5  14      100.56       92.36      3.74 o 
   0   5  14       41.69       44.61      2.32 o 
   1   5  14        0.17        2.50      1.30 o 
   2   5  14       83.34       81.26      3.18 o 
   3   5  14       85.04       92.44      5.29 o 
   4   5  14       23.52       21.34      6.79 o 
  -3   6  14        9.57       13.44      2.77 o 
  -2   6  14      116.74      115.43     11.57 o 
  -1   6  14        2.16        4.00      2.92 o 
   0   6  14       23.52       21.55      1.90 o 
   1   6  14      162.49      162.01      4.85 o 
   2   6  14        0.93        0.25      1.28 o 
   3   6  14        2.87        5.60      4.03 o 
  -3   7  14        0.78        1.46      2.12 o 
  -2   7  14       11.23       12.73      2.80 o 
  -1   7  14       15.11       15.20      3.51 o 
   0   7  14       43.75       51.98      3.20 o 
   1   7  14       70.37       79.45      4.60 o 
   2   7  14        4.64        1.99      2.22 o 
   3   7  14        7.49        3.63      4.02 o 
  -2   8  14       18.47       15.09      4.66 o 
  -1   8  14        4.13        7.26      3.74 o 
   0   8  14       12.45       14.99      4.06 o 
   1   8  14        0.66        3.94      2.75 o 
   2   8  14      107.59      114.52      9.00 o 
   0   9  14        1.79        6.19      2.62 o 
  -3   0  15       51.10       56.82      5.82 o 
  -1   0  15      197.87      199.60      9.30 o 
   1   0  15       84.05       79.65      3.66 o 
   3   0  15        5.81        2.46      1.46 o 
  -4   1  15        0.45       -0.54      1.86 o 
  -3   1  15        1.14        1.70      3.47 o 
  -2   1  15      164.31      162.07      6.06 o 
  -1   1  15       16.05       20.55      2.09 o 
   0   1  15       38.52       41.56      3.48 o 
   1   1  15       10.14       13.74      1.80 o 
   2   1  15        1.23        1.76      1.04 o 
   3   1  15       15.39       18.75      1.93 o 
   4   1  15       43.75       48.97      2.65 o 
  -4   2  15        7.66        8.00      1.96 o 
  -3   2  15        7.23        8.73      2.17 o 
  -2   2  15       56.71       60.93      3.28 o 
  -1   2  15      404.11      388.15      7.27 o 
   0   2  15      485.19      476.99     10.14 o 
   1   2  15      243.45      229.71      5.45 o 
   2   2  15      184.47      180.50      4.36 o 
   3   2  15        8.10        8.13      2.12 o 
   4   2  15      152.48      165.82      5.67 o 
  -4   3  15        2.22        2.36      1.58 o 
  -3   3  15       13.36       13.50      2.11 o 
  -2   3  15      116.26      122.19      5.03 o 
  -1   3  15      130.71      138.13      4.41 o 
   0   3  15       45.53       44.91      2.69 o 
   1   3  15       15.30        9.82      3.06 o 
   2   3  15       11.73        9.23      1.50 o 
   3   3  15      107.36      120.03      4.64 o 
   4   3  15       17.83       16.18      2.38 o 
  -4   4  15        4.02        7.31      2.43 o 
  -3   4  15       31.86       27.06      4.19 o 
  -2   4  15        4.27        1.06      1.43 o 
  -1   4  15       96.10       90.84      3.83 o 
   0   4  15       55.16       66.06      3.21 o 
   1   4  15       86.55       85.95      6.04 o 
   2   4  15       59.54       60.55      2.86 o 
   3   4  15        1.59        2.38      1.30 o 
   4   4  15       23.32       33.26      4.01 o 
  -3   5  15      107.79      119.81     11.76 o 
  -2   5  15       35.08       33.73      3.56 o 
  -1   5  15      150.03      146.66      4.72 o 
   0   5  15       69.79       65.61      2.83 o 
   1   5  15      130.63      122.23      4.53 o 
   2   5  15      184.68      194.24      4.77 o 
   3   5  15      168.66      169.62      6.85 o 
  -3   6  15       15.94       18.09      3.31 o 
  -2   6  15        2.02        1.87      1.98 o 
  -1   6  15        0.16        2.51      1.98 o 
   0   6  15       67.60       75.44      3.09 o 
   1   6  15       60.30       59.51      3.31 o 
   2   6  15      115.75      117.90      4.77 o 
   3   6  15        1.72       -0.26      1.97 o 
  -2   7  15        0.70       -1.97      1.75 o 
  -1   7  15        0.95        0.17      2.47 o 
   0   7  15        8.98       10.11      1.96 o 
   1   7  15       76.27       79.37      4.68 o 
   2   7  15        6.11        7.57      3.42 o 
  -1   8  15       33.71       38.64      5.94 o 
   0   8  15       13.82       21.88      3.22 o 
   1   8  15       12.31       13.51      3.97 o 
  -4   0  16        0.09        1.37      3.03 o 
  -2   0  16       73.28       70.72      6.37 o 
   0   0  16      325.86      315.05     11.89 o 
   2   0  16        0.01        2.64      1.39 o 
   4   0  16       62.10       80.40      5.20 o 
  -4   1  16       13.59        8.50      2.61 o 
  -3   1  16       27.63       23.76      3.26 o 
  -2   1  16        0.95        1.30      1.81 o 
  -1   1  16        1.70        2.97      1.33 o 
   0   1  16        7.66        7.02      2.22 o 
   1   1  16      479.00      454.00     14.51 o 
   2   1  16       32.45       29.55      2.13 o 
   3   1  16       13.77       10.50      1.64 o 
   4   1  16       11.03        8.97      1.66 o 
  -4   2  16        2.40        2.15      2.18 o 
  -3   2  16       20.00       25.93      2.67 o 
  -2   2  16       22.24       29.11      5.13 o 
  -1   2  16      281.62      267.70      6.20 o 
   0   2  16       10.41       14.87      2.56 o 
   1   2  16        3.26        5.67      2.46 o 
   2   2  16      151.75      150.99      4.10 o 
   3   2  16       25.33       24.77      2.17 o 
   4   2  16       32.43       40.99      4.13 o 
  -4   3  16        0.24        0.51      1.57 o 
  -3   3  16        0.43       -0.32      1.33 o 
  -2   3  16        5.67        5.20      1.68 o 
  -1   3  16      736.11      722.70     10.81 o 
   0   3  16       23.23       25.16      2.97 o 
   1   3  16        1.99        1.73      1.26 o 
   2   3  16       50.24       55.08      2.77 o 
   3   3  16        7.98        7.22      1.58 o 
  -3   4  16       65.98       71.15      3.95 o 
  -2   4  16        3.77        4.42      1.66 o 
  -1   4  16      195.21      201.82      5.59 o 
   0   4  16        3.94        2.77      1.91 o 
   1   4  16        3.35        1.50      1.33 o 
   2   4  16       51.41       44.17      3.03 o 
   3   4  16      147.51      152.06      4.59 o 
  -3   5  16       18.22       17.87      6.31 o 
  -2   5  16       17.79       13.97      2.77 o 
  -1   5  16        4.64        4.67      1.63 o 
   0   5  16      121.18      129.04      5.57 o 
   1   5  16      105.03       98.29      4.04 o 
   2   5  16       31.15       34.68      2.79 o 
   3   5  16        1.08        1.90      1.60 o 
  -3   6  16        4.92        1.45      2.59 o 
  -2   6  16       23.63       24.06      3.41 o 
  -1   6  16        5.46        9.92      2.48 o 
   0   6  16       12.95       12.06      2.05 o 
   1   6  16      136.96      138.77      4.79 o 
   2   6  16       43.12       41.53      7.37 o 
  -2   7  16       26.53       17.55      3.23 o 
  -1   7  16       19.18       19.00      3.26 o 
   0   7  16       15.36       12.87      3.04 o 
   1   7  16       21.51       21.48      3.07 o 
   2   7  16       18.95       16.93      2.97 o 
   0   8  16       24.28       32.30      5.45 o 
  -3   0  17        1.05        5.42      3.30 o 
  -1   0  17      148.89      143.30      8.56 o 
   1   0  17        7.64        4.21      2.83 o 
   3   0  17      337.21      323.05      9.17 o 
  -4   1  17        0.03       -2.65      1.77 o 
  -3   1  17        7.37        3.89      2.39 o 
  -2   1  17      136.93      138.59      6.10 o 
  -1   1  17      156.67      154.84      4.85 o 
   0   1  17       12.83       13.58      2.66 o 
   1   1  17      149.14      134.52      5.79 o 
   2   1  17        2.17        2.34      1.47 o 
   3   1  17        6.37        6.15      1.52 o 
  -3   2  17       13.78       14.31      2.54 o 
  -2   2  17        9.45        8.52      1.85 o 
  -1   2  17       12.17       13.03      2.00 o 
   0   2  17       30.88       36.34      5.61 o 
   1   2  17       97.49      109.20     11.13 o 
   2   2  17       32.47       36.18      2.85 o 
   3   2  17      117.59      115.95      4.06 o 
  -3   3  17        6.48        8.47      1.98 o 
  -2   3  17       70.49       75.40      3.94 o 
  -1   3  17        1.73        3.99      1.47 o 
   0   3  17        4.92        2.97      1.96 o 
   1   3  17       56.10       59.05      7.49 o 
   2   3  17        0.00       -0.73      1.25 o 
   3   3  17        6.22       10.87      1.81 o 
  -3   4  17        6.47        3.52      1.79 o 
  -2   4  17      200.90      190.49      5.85 o 
  -1   4  17       33.36       34.19      3.86 o 
   0   4  17        3.40        4.13      2.03 o 
   1   4  17        1.34        1.70      1.70 o 
   2   4  17      128.51      142.40      4.97 o 
   3   4  17       16.90       18.50      2.46 o 
  -3   5  17        4.63        4.01      2.42 o 
  -2   5  17        1.96        0.62      1.95 o 
  -1   5  17       64.40       67.69      3.74 o 
   0   5  17        7.39        5.65      2.27 o 
   1   5  17        7.47        9.03      2.32 o 
   2   5  17       39.79       44.73      7.93 o 
  -2   6  17       20.03       18.70      3.64 o 
  -1   6  17       21.52       23.51      3.36 o 
   0   6  17       38.74       37.11      3.62 o 
   1   6  17        1.58        0.83      2.46 o 
   2   6  17        6.01       11.93      2.71 o 
  -1   7  17       51.04       44.70      4.36 o 
   0   7  17       82.21       74.09      6.82 o 
   1   7  17       73.25       76.55      7.08 o 
  -2   0  18       75.94       83.98      7.45 o 
   0   0  18      300.43      318.38     12.88 o 
   2   0  18        0.26        0.77      2.32 o 
  -3   1  18       34.93       44.90      4.30 o 
  -2   1  18       83.90       76.37      3.97 o 
  -1   1  18       45.28       47.79      4.15 o 
   0   1  18        3.13        2.97      2.17 o 
   1   1  18        4.03        7.44      2.33 o 
   2   1  18       22.37       18.24      3.01 o 
   3   1  18        5.39        6.82      2.45 o 
  -3   2  18       27.41       27.45      2.90 o 
  -2   2  18        9.82        7.90      1.86 o 
  -1   2  18        0.01       -2.42      1.62 o 
   0   2  18      180.33      176.72      6.81 o 
   1   2  18       24.67       24.02      4.34 o 
   2   2  18       20.98       24.61      3.29 o 
   3   2  18        0.41        0.38      1.24 o 
  -3   3  18       10.80        7.15      2.07 o 
  -2   3  18       34.61       34.99      3.01 o 
  -1   3  18        3.69        5.45      1.78 o 
   0   3  18        5.92        2.40      2.35 o 
   1   3  18        0.85        0.13      1.76 o 
   2   3  18       39.63       40.94      3.11 o 
   3   3  18       31.56       34.06      3.11 o 
  -3   4  18       10.88       11.29      2.95 o 
  -2   4  18       28.98       28.43      2.83 o 
  -1   4  18       11.81       13.53      2.20 o 
   0   4  18       10.49       14.02      2.74 o 
   1   4  18       22.67       27.18      5.41 o 
   2   4  18        2.92        1.06      1.49 o 
  -2   5  18       49.89       61.88      7.50 o 
  -1   5  18        0.76        0.51      1.49 o 
   0   5  18       50.48       51.23      4.22 o 
   1   5  18       70.12       67.22      4.65 o 
   2   5  18      148.49      142.05      5.17 o 
  -1   6  18       14.28        9.36      3.16 o 
   0   6  18       38.85       39.40      6.88 o 
   1   6  18       15.48       19.90      3.09 o 
  -3   0  19        9.32       13.36      4.80 o 
  -1   0  19       15.45       18.10      4.34 o 
   1   0  19        0.68       -0.48      2.49 o 
   3   0  19      144.65      145.25      9.61 o 
  -3   1  19        2.53        3.98      1.92 o 
  -2   1  19      112.02      102.02      4.52 o 
  -1   1  19       42.81       42.57      4.03 o 
   0   1  19       61.52       70.04      7.67 o 
   1   1  19        1.40       -0.26      1.74 o 
   2   1  19       93.55       86.58      5.47 o 
   3   1  19       10.28        8.03      2.90 o 
  -3   2  19        3.61        5.69      2.32 o 
  -2   2  19       18.19       17.22      2.48 o 
  -1   2  19        6.84        7.07      5.16 o 
   0   2  19        5.65        8.23      2.50 o 
   1   2  19        2.42        0.98      1.76 o 
   2   2  19       12.83       15.00      2.95 o 
  -2   3  19        5.65        3.59      1.85 o 
  -1   3  19        5.51        4.77      2.51 o 
   0   3  19        0.06        0.14      1.99 o 
   1   3  19       61.23       66.61      4.77 o 
   2   3  19        8.38        9.48      2.52 o 
  -2   4  19       47.50       54.06      3.73 o 
  -1   4  19       12.04       11.99      2.98 o 
   0   4  19       22.00       27.32      3.43 o 
   1   4  19       33.09       27.27      3.93 o 
   2   4  19       22.98       22.02      3.29 o 
  -1   5  19       14.97       14.04      2.99 o 
   0   5  19        0.05        0.53      1.82 o 
   1   5  19       26.53       32.01      4.82 o 
  -2   0  20       76.75       85.69      7.91 o 
   0   0  20        0.09       -3.26      2.55 o 
   2   0  20      103.95      107.19      8.60 o 
  -2   1  20       32.19       31.92      3.11 o 
  -1   1  20        6.26        7.25      2.62 o 
   0   1  20        1.63        2.01      2.84 o 
   1   1  20        0.33        0.26      1.93 o 
   2   1  20        0.34        0.95      3.39 o 
  -2   2  20        1.66        1.96      1.78 o 
  -1   2  20       52.41       60.88      4.85 o 
   0   2  20        5.85        5.72      4.44 o 
   1   2  20      152.77      150.15      6.71 o 
   2   2  20      128.83      125.03     12.57 o 
  -2   3  20        0.25        1.10      1.71 o 
  -1   3  20       17.42       14.25      3.55 o 
   0   3  20       56.51       53.16      4.64 o 
   1   3  20       50.43       47.07      5.04 o 
  -1   4  20       29.83       26.88      3.65 o 
   0   4  20        0.00       -0.03      1.92 o 
   1   4  20        0.80        5.33      2.17 o 
  -1   0  21       94.91      102.78      8.78 o 
   1   0  21      108.61      104.50      8.67 o 
  -1   1  21        1.69        3.19      2.37 o 
   0   1  21        3.20        4.74      2.38 o 
   1   1  21        0.36       -0.12      2.03 o 
  -1   2  21       41.41       49.57      4.59 o 
   0   2  21        1.18        2.82      2.31 o 
   1   2  21        3.90       10.65      2.87 o 
   0   3  21       53.65       57.97      8.18 o 
                                                 
